# Supplementary material for: Improving glycemic control: transitioning from dulaglutide to tirzepatide in patients with type 2 diabetes undergoing hemodialysis
Source: Front Pharmacol. 2024 May 30;15:1362242. doi: 10.3389/fphar.2024.1362242 (PMC11169618; doi:10.3389/fphar.2024.1362242)
Supplement: Supplementary file 1 [file DataSheet1.zip]

Archive with 12 entries (12 files):
- Image 1A.TIF
- Image 1B.TIF
- Image 1C.TIF
- Image 1D.TIF
- Image 2A.TIF
- Image 2B.TIF
- Image 2C.TIF
- Image 2D.TIF
- Image 3A.TIF
- Image 3B.TIF
- Image 4A.TIF
- Image 4B.TIF
